# Supplementary material for: Individual exploratory responses are not repeatable across time or context for four species of food-storing corvid
Source: Sci Rep. 2020 Jan 15;10:394. doi: 10.1038/s41598-019-56138-y (PMC6962162; doi:10.1038/s41598-019-56138-y)
Supplement: Supplementary file 1 — Supplementary Information [file 41598_2019_56138_MOESM1_ESM.xlsx]

## Sheet: Presentation
Individual exploratory responses are not repeatable across time or context for four species of food-storing corvid
Alizée Vernouillet1 & Debbie M. Kelly1,2*
1. Department of Biological Sciences, University of Manitoba, Winnipeg, Canada
2. Department of Psychology, University of Manitoba, Winnipeg, Canada

## Sheet: Novel Environment
Table S1: Dependent variables collected during the Novel Environment task in four corvid species.
Name	Species	Sex	Trial	Exit latency	First Visit Latency	Number of Trees	Number of Movements
Capulet	PIJA	M	1	0	20	5	36
Theseus	PIJA	F	1	0	2	1	1
Medusa	PIJA	F	1	0	0	4	21
Oscar	PIJA	M	1	20	0	1	2
Cobweb	PIJA	F	1	260	940	0	3
Snug	PIJA	F	1	0	30	5	154
Charlie	PIJA	M	1	0	2	4	13
Hermione	PIJA	F	1	4	39	2	3
Kermit	PIJA	M	1	0	1200	0	9
Gonzo	PIJA	M	1	3	16	2	18
Demetrius	PIJA	F	1	3	3	2	3
MustardSeed	PIJA	F	1	0	3	5	27
Sweet	CLNU	M	1	20	1180	0	4
Capone	CLNU	F	1	6	1194	0	4
Kitara	CLNU	F	1	0	20	1	5
Raleo	CLNU	F	1	0	4	1	4
Lyle	CLNU	F	1	5	15	5	63
Bix	CLNU	F	1	18	1182	1	72
Bill	CLNU	M	1	1	1	2	2
Beau	CLNU	M	1	10	215	5	71
Gabby	CLNU	M	1	18	57	3	64
Jan	CLNU	M	1	8	1	2	6
Bitsy	CLNU	M	1	6	36	4	110
Feste	CLNU	F	1	3	38	4	68
Capulet	PIJA	M	2	0	30	1	2
Theseus	PIJA	F	2	1	0	1	1
Oscar	PIJA	M	2	0	5	2	5
Snug	PIJA	F	2	0	2	3	14
Charlie	PIJA	M	2	0	3	3	11
Hermione	PIJA	F	2	0	1200	0	1
Kermit	PIJA	M	2	0	1200	0	1
Gonzo	PIJA	M	2	0	1	3	9
Demetrius	PIJA	F	2	0	3	2	5
MustardSeed	PIJA	F	2	1	0	2	4
Sweet	CLNU	M	2	100	1100	0	18
Capone	CLNU	F	2	20	1180	0	7
Kitara	CLNU	F	2	1200	1200	0	0
Lyle	CLNU	F	2	0	1200	0	45
Bix	CLNU	F	2	745	455	0	25
Bill	CLNU	M	2	130	15	3	16
Beau	CLNU	M	2	5	19	4	35
Gabby	CLNU	M	2	1087	113	0	1
Jan	CLNU	M	2	143	1057	0	6
Bitsy	CLNU	M	2	0	2	1	1
Carmen	BBMA	F	1	1200	1200	0	0
Louise	BBMA	F	1	383	752	1	7
Thelma	BBMA	F	1	563	637	0	2
Enron	BBMA	M	1	1	6	1	1
Jeckle	BBMA	M	1	2	1198	0	3
Jesse	BBMA	M	1	8	131	1	9
Ponzi	BBMA	M	1	3	1197	0	2
Azalea	SCJA	F	1	442	6	1	3
Nero	SCJA	F	1	1	12	1	4
NotCalvin	SCJA	F	1	1	4	4	14
Phineas	SCJA	F	1	19	10	5	27
Calvin	SCJA	M	1	549	8	1	12
DrHam	SCJA	M	1	1	1199	0	61
Lena	SCJA	M	1	12	7	1	3
Carmen	BBMA	F	2	1200	1200	0	0
Louise	BBMA	F	2	2	104	1	2
Thelma	BBMA	F	2	139	1061	0	5
Enron	BBMA	M	2	1	4	1	1
Jesse	BBMA	M	2	1	32	1	7
Ponzi	BBMA	M	2	1200	1200	0	0
Azalea	SCJA	F	2	4	3	2	2
Nero	SCJA	F	2	2	3	3	5
NotCalvin	SCJA	F	2	2	1	1	4
Phineas	SCJA	F	2	2	2	2	4
Calvin	SCJA	M	2	1200	1200	0	0
DrHam	SCJA	M	2	4	1196	0	5
Lena	SCJA	M	2	7	2	1	1

## Sheet: Novel Object
Table S2: Dependent variables collected during the Novel Object task in two corvid species.
Name	Species	Sex	Trial	Exit Latency	Approach Latency	Time spent close to the object	Duration Close
Capulet	PIJA	M	1	2	598	0	0
Theseus	PIJA	F	1	1	16	55	0.0918197
Medusa	PIJA	F	1	2	598	0	0
Oscar	PIJA	M	1	600	0
Cobweb	PIJA	F	1	600	0
Snug	PIJA	F	1	2	5	18	0.0301003
Charlie	PIJA	M	1	1	59		0
Hermione	PIJA	F	1	2	598	0	0
Kermit	PIJA	M	1	2	598		0
Gonzo	PIJA	M	1	2	598	0	0
Demetrius	PIJA	F	1	1	13	10	0.0166945
Sweet	CLNU	M	1	4	596	0	0
Capone	CLNU	F	1	153	8	406	0.908277
Kitara	CLNU	F	1	2	55	72	0.120401
Raleo	CLNU	F	1	3	597	0	0
Lyle	CLNU	F	1	5	4	13	0.0218487
Bix	CLNU	F	1	2	14	87	0.145485
Bill	CLNU	M	1	6	594	0	0
Beau	CLNU	M	1	3	421	5	0.00837521
Gabby	CLNU	M	1	360	20	1	0.00416667
Jan	CLNU	M	1	4	21	10	0.0167785
Bitsy	CLNU	M	1	2	11	7	0.0117057
Feste	CLNU	F	1	5	22	52	0.087395
Capulet	PIJA	M	2	2	598	0	0
Theseus	PIJA	F	2	1	599	0	0
Medusa	PIJA	F	2	1	111	197	0.328881
Oscar	PIJA	M	2	4	7	46	0.0771812
Cobweb	PIJA	F	2	20	580	0	0
Snug	PIJA	F	2	2	55	43	0.0719064
Charlie	PIJA	M	2	2	58	5	0.0083612
Hermione	PIJA	F	2	1	599	0	0
Kermit	PIJA	M	2	1	52	550	0.918197
Gonzo	PIJA	M	2	2	168	1	0.00167224
Demetrius	PIJA	F	2	2	10	9	0.0150502
Sweet	CLNU	M	2	6	594	0	0
Capone	CLNU	F	2	33	567	0	0
Kitara	CLNU	F	2	600	0
Raleo	CLNU	F	2	28	572	0	0
Lyle	CLNU	F	2	2	4	25	0.041806
Bix	CLNU	F	2	3	282	69	0.115578
Bill	CLNU	M	2	4	596	0	0
Beau	CLNU	M	2	1	245	33	0.0550918
Gabby	CLNU	M	2	600	0
Jan	CLNU	M	2	2	11	2	0.00334448
Bitsy	CLNU	M	2	2	598	0	0
Feste	CLNU	F	2	5	270	13	0.0218487
Capulet	PIJA	M	3	3	597	0	0
Theseus	PIJA	F	3	2	598	0	0
Medusa	PIJA	F	3	7	593	0	0
Oscar	PIJA	M	3	2	598	0	0
Cobweb	PIJA	F	3	11	589	0	0
Snug	PIJA	F	3	3	597	0	0
Charlie	PIJA	M	3	3	597	0	0
Hermione	PIJA	F	3	4	596	0	0
Kermit	PIJA	M	3	2	598	0	0
Gonzo	PIJA	M	3	3	597	0	0
Demetrius	PIJA	F	3	2	55	16	0.0267559
Sweet	CLNU	M	3	61	539	0	0
Capone	CLNU	F	3	600	0
Kitara	CLNU	F	3	600	0
Raleo	CLNU	F	3	5	40	7	0.0117647
Lyle	CLNU	F	3	1	599	0	0
Bix	CLNU	F	3	12	588	0	0
Bill	CLNU	M	3	17	583	0	0
Beau	CLNU	M	3	4	596	0	0
Gabby	CLNU	M	3	600	0
Jan	CLNU	M	3	2	10	7	0.0117057
Bitsy	CLNU	M	3	5	39	9	0.0151261
Feste	CLNU	F	3	19	581	0	0
Capulet	PIJA	M	4	600	0
Theseus	PIJA	F	4	1	599	0	0
Medusa	PIJA	F	4	1	24	225	0.375626
Oscar	PIJA	M	4	2	598	0	0
Cobweb	PIJA	F	4	10	590	0	0
Snug	PIJA	F	4	2	598	0	0
Charlie	PIJA	M	4	1	1	21	0.0350584
Hermione	PIJA	F	4	3	597	0	0
Kermit	PIJA	M	4	2	38	163	0.272575
Gonzo	PIJA	M	4	2	17	581	0.971572
Demetrius	PIJA	F	4	2	3	24	0.0401338
Sweet	CLNU	M	4	3	597	0	0
Capone	CLNU	F	4	5	15	55	0.092437
Kitara	CLNU	F	4	3	5	38	0.0636516
Raleo	CLNU	F	4	2	5	4	0.00668896
Lyle	CLNU	F	4	1	599	0	0
Bix	CLNU	F	4	2	10	37	0.0618729
Bill	CLNU	M	4	1	599	0	0
Beau	CLNU	M	4	5	595	0	0
Gabby	CLNU	M	4	600	0
Jan	CLNU	M	4	12	14	170	0.289116
Bitsy	CLNU	M	4	3	597	0	0
Feste	CLNU	F	4	4	323	176	0.295302

## Sheet: Legend
Species	PIJA	Pinyon jays
	CLNU	Clark's nutcrackers
	SCJA	California scrub jays
	BBMA	Black-billed magpies
Sex	F	Female
	M	Male
Dependent Variables	Exit Latency	Latency to exit the start box
	First Visit	Latency to visit the first tree in the novel environment from exiting the start box
	Number of Trees	Number of trees visted in the novel environment
	Number of Movements	Number of movements made in the novel environment
	Approach Latency	Latency to approach (within 50 cm) the novel object from exiting the start box
	Time spent close to the object	Absolute amount of time the individual was within 50 cm of the novel object
	Duration Close	Relative time spent close to the object: Time spent close to the object/(600 - Exit Latency)
